# Supplementary material for: Carbon Nanofiber Membranes Loaded with MXene@g-C3N4: Preparation and Photocatalytic Property
Source: Nanomaterials (Basel). 2024 May 20;14(10):896. doi: 10.3390/nano14100896 (PMC11124281; doi:10.3390/nano14100896)
Supplement: Supplementary file 1 [file nanomaterials-14-00896-s001.zip]

Archive with 1 entries (1 files):
- nanomaterials-3002445-supplementary.pdf
